# Supplementary material for: Sludge Derived Carbon Modified Anode in Microbial Fuel Cell for Performance Improvement and Microbial Community Dynamics
Source: Membranes (Basel). 2022 Jan 20;12(2):120. doi: 10.3390/membranes12020120 (PMC8879649; doi:10.3390/membranes12020120)
Supplement: Supplementary file 1 [file membranes-12-00120-s001.zip]

Archive with 1 entries (1 files):
- membranes-1534314-supplementary.pdf
